# Supplementary material for: An instrument for measuring job satisfaction (VIJS): A validation study for community pharmacists in the context of the COVID-19 pandemic in Vietnam
Source: PLoS One. 2022 Nov 4;17(11):e0276918. doi: 10.1371/journal.pone.0276918 (PMC9635709; doi:10.1371/journal.pone.0276918)
Supplement: S2 File — (XLSX) [file pone.0276918.s002.xlsx]

## Sheet: EFA CFA
A1	A2	A3	A4	A5	B1	B2	B3	B4	B5	C1	C2	C3	C4	D1	D2	D3	D4	D5	D6	D7	E1	E2	E3	E4	E5	E6	E7	F1	F2	F3	F4	F5	F6	Sex	Marital status	Education level	Experience (years)	Age (years)	Time of working/day (hours)	Number of customers/day	Monthly income (million Vietnam dongs)
5	5	5	5	5	5	5	5	5	5	5	5	5	5	5	5	5	5	5	5	5	5	5	5	5	5	5	5	5	5	4	5	5	5	Female	Notmarried	College	1	24	10	30 - <50	> 6
4	4	4	3	4	4	4	4	4	4	4	3	3	3	4	4	4	5	4	4	5	4	4	4	4	4	5	5	4	4	4	2	4	3	Female	Married	Middle	16	54	8	50 - 100	4-6 x
5	4	4	4	4	4	4	4	4	4	4	4	4	4	4	4	4	4	4	4	4	4	4	4	4	4	4	4	3	3	3	4	3	2	Female	Notmarried	Middle	5	22	5	30 - <50	> 6
3	4	4	4	4	4	4	4	4	4	3	4	4	3	4	4	4	4	4	4	4	4	4	4	4	4	4	4	4	4	4	4	4	4	Female	Married	Uni	9	39	8	30 - <50	> 6
4	4	4	4	4	3	4	4	4	4	3	3	3	4	4	4	4	4	4	4	4	4	3	4	4	4	4	4	4	2	4	3	4	4	Female	Married	College	9	32	6	> 100	> 6
4	4	4	5	5	4	4	5	4	4	3	3	3	4	3	3	3	4	4	4	3	4	4	4	4	3	4	4	3	3	3	3	4	3	Female	Married	College	6	27	10	30 - <50	> 6
4	4	4	4	4	4	4	4	4	4	4	4	4	3	4	4	4	4	4	4	4	3	4	4	3	3	3	3	4	4	4	3	4	4	Female	Notmarried	College	2	24	14	50 - 100	> 6
5	4	4	4	4	4	4	4	4	4	4	4	4	4	4	4	4	4	4	4	4	4	4	5	4	4	4	4	4	4	4	4	4	4	Female	Notmarried	Uni	1	24	15	50 - 100	> 6
4	4	4	4	4	4	4	4	4	4	5	4	4	4	4	4	4	4	4	4	4	4	4	4	4	4	4	4	4	4	4	4	4	4	Female	Married	College	22	36	8	50 - 100	> 6
3	3	4	4	4	4	4	4	4	4	3	3	3	4	3	3	3	4	3	4	3	4	4	4	4	4	4	4	3	3	3	3	4	3	Female	Notmarried	Uni	5	27	9	50 - 100	4-6 x
4	3	3	4	4	3	5	4	4	4	4	4	2	3	5	4	4	5	5	5	3	4	4	5	4	4	4	4	3	5	4	3	4	2	Female	Married	Uni	6	33	10	50 - 100	4-6 x
5	5	4	5	5	4	4	4	5	4	3	4	4	3	3	4	4	4	5	4	5	4	4	5	4	4	4	4	4	4	4	4	4	4	Female	Notmarried	College	4	24	8	30 - <50	4-6 x
4	4	4	3	4	3	3	3	4	4	4	4	3	3	3	3	3	3	4	4	4	4	3	3	4	3	3	3	3	3	3	3	3	3	Female	Notmarried	College	3	24	8	50 - 100	> 6
4	4	4	4	5	4	4	4	4	4	4	4	4	4	4	4	4	4	4	4	4	4	4	4	4	4	4	4	4	4	4	4	4	3	Female	Notmarried	College	11	25	9	30 - <50	4-6 x
3	3	3	3	3	3	3	3	3	3	3	3	3	3	3	3	3	3	3	3	3	3	3	3	3	3	3	3	3	3	3	3	3	3	Female	Married	Uni	5	28	15	< 30	4-6 x
4	4	3	4	4	4	4	4	4	4	3	3	3	4	2	3	4	4	4	4	3	4	3	3	3	3	4	4	3	4	4	2	4	2	Female	Married	Middle	13	34	8	50 - 100	> 6
4	4	4	4	4	4	4	4	4	4	4	4	4	4	4	4	4	4	4	4	4	4	4	4	4	4	4	4	4	4	4	4	4	4	Female	Notmarried	Uni	3	25	8	50 - 100	4-6 x
4	5	3	5	4	3	4	4	5	5	3	3	3	3	4	4	5	5	5	5	5	4	4	4	4	4	4	5	3	4	4	3	4	4	Female	Notmarried	College	4	26	8	30 - <50	4-6 x
5	5	5	5	5	5	5	5	5	4	5	4	5	4	5	5	4	5	4	4	5	5	5	4	5	4	4	3	5	4	4	4	5	4	Female	Married	Middle	14	31	8	30 - <50	> 6
5	5	5	5	5	5	5	5	4	5	5	5	5	5	5	4	5	5	5	5	4	4	5	5	5	4	4	4	5	5	5	5	4	5	Female	Married	Uni	5	31	7	50 - 100	> 6
4	4	4	4	4	4	4	4	4	4	3	3	3	3	3	3	4	4	4	4	3	4	3	3	4	4	3	3	4	4	4	4	4	4	Female	Notmarried	Uni	8	27	8	30 - <50	> 6
5	5	5	5	5	5	5	5	5	5	3	3	3	4	4	4	4	4	4	4	4	4	3	3	4	4	4	4	4	4	4	3	4	3	Female	Notmarried	Uni	5	28	9	50 - 100	> 6
4	4	4	4	3	4	4	4	4	4	3	4	4	4	4	4	4	4	4	4	4	4	4	4	4	4	4	4	4	4	4	4	4	4	Male	Notmarried	College	9	28	8	30 - <50	> 6
4	4	4	4	4	4	4	4	4	3	3	4	4	4	4	4	4	4	4	4	4	4	4	4	4	4	3	4	4	4	4	4	4	4	Female	Notmarried	College	8	32	8	30 - <50	> 6
4	4	4	4	5	4	4	4	4	5	4	4	5	4	5	4	4	5	5	5	5	4	5	5	4	5	4	4	4	4	5	4	4	4	Female	Married	Uni	7	29	8	50 - 100	> 6
5	5	5	5	5	5	5	5	5	5	5	5	5	5	5	5	5	5	5	5	5	5	5	5	5	5	5	5	4	5	5	5	5	5	Female	Married	Middle	19	36	10	50 - 100	> 6
4	3	4	5	5	4	4	5	4	5	2	2	2	4	4	2	5	4	5	4	4	2	4	3	4	3	4	5	3	5	2	2	4	2	Female	Notmarried	Uni	2	23	4	< 30	2- <4
4	4	3	4	3	4	4	4	4	4	3	3	3	3	3	3	4	4	4	3	4	3	4	4	4	4	4	4	4	4	3	3	4	4	Female	Married	College	8	32	8	30 - <50	> 6
3	3	3	4	4	3	4	4	3	5	3	3	3	3	3	3	4	3	3	3	3	3	3	3	3	3	3	3	3	4	4	4	4	4	Female	Notmarried	College	2	24	8	30 - <50	> 6
5	5	5	5	5	4	4	4	4	4	3	4	4	4	5	4	4	4	5	5	5	4	4	4	4	4	4	4	4	4	4	3	4	3	Female	Notmarried	College	16	40	8	30 - <50	> 6
4	4	4	4	4	4	4	4	4	4	4	4	4	4	4	4	4	4	4	4	4	4	4	4	4	4	4	4	4	4	4	4	4	4	Female	Married	Uni	22	38	12	> 100	> 6
4	4	4	4	4	4	4	5	4	4	3	3	3	3	3	4	4	4	4	4	3	4	3	4	3	4	4	4	4	4	4	3	4	3	Female	Married	Uni	21	43	8	30 - <50	4-6 x
5	5	5	5	5	5	5	4	4	5	5	5	5	5	5	5	5	5	5	5	5	4	5	5	5	5	5	4	5	5	5	5	5	5	Male	Notmarried	Uni	14	34	15	> 100	> 6
4	4	4	5	5	4	4	4	4	5	4	4	4	4	4	5	5	5	5	5	4	4	3	4	4	3	4	4	5	5	5	3	4	3	Female	Notmarried	Uni	2	27	10	> 100	> 6
5	5	5	5	5	5	5	5	5	5	5	5	5	5	5	5	5	5	5	5	5	1	5	1	1	1	1	1	1	1	1	1	1	1	Male	Notmarried	College	4	23	15	30 - <50	> 6
3	3	4	4	4	4	5	5	5	4	4	4	3	3	3	3	4	4	3	3	2	3	3	3	3	3	3	3	3	3	3	3	3	3	Female	Notmarried	Uni	3	28	8	50 - 100	> 6
4	4	4	4	4	4	4	4	4	4	4	4	4	4	4	4	4	4	4	4	4	4	4	4	4	4	4	4	4	4	4	4	4	4	Female	Married	Uni	12	36	8	30 - <50	2- <4
4	4	4	4	4	4	4	4	4	4	3	4	3	3	4	4	4	4	4	4	4	4	4	4	4	4	4	4	4	4	4	4	4	3	Female	Married	College	7	30	10	50 - 100	> 6
4	4	4	4	4	4	4	4	4	4	4	4	4	4	4	4	4	4	4	4	4	4	4	4	4	4	4	4	4	4	4	4	4	4	Female	Notmarried	College	1	22	8	50 - 100	2- <4
4	4	4	4	4	4	4	4	4	4	4	4	4	4	4	4	4	4	4	4	4	4	4	4	4	4	4	4	4	4	4	4	4	4	Female	Married	College	3	27	8	30 - <50	2- <4
1	1	5	1	4	4	4	4	4	4	4	4	4	4	4	4	4	4	4	4	4	4	4	4	4	4	4	4	4	4	4	4	4	4	Female	Notmarried	College	4	25	8	30 - <50	4-6 x
4	5	4	4	3	3	4	4	4	4	2	3	3	3	4	4	5	4	4	4	3	4	3	2	3	2	3	3	3	3	4	3	3	4	Female	Notmarried	College	2	23	11	< 30	> 6
5	5	5	5	5	5	5	5	5	5	5	5	5	5	5	5	5	5	5	5	5	5	5	5	5	5	4	5	5	5	5	5	5	5	Female	Married	College	7	27	8	50 - 100	4-6 x
4	4	4	4	4	4	4	4	4	4	4	4	4	4	4	4	4	4	4	4	4	4	4	4	4	4	4	4	4	4	4	4	4	4	Female	Married	College	5	28	8	30 - <50	> 6
5	5	5	5	5	5	4	4	4	5	4	4	4	4	4	4	5	4	5	4	4	5	4	4	4	4	4	3	4	5	5	4	5	4	Male	Notmarried	College	2	24	12	30 - <50	> 6
4	4	4	4	4	4	4	4	4	4	4	4	4	4	4	4	4	4	4	4	4	4	4	4	4	4	4	4	4	4	4	4	4	4	Female	Notmarried	PostUni	12	31	15	< 30	4-6 x
5	5	5	5	5	4	4	4	5	5	4	4	4	4	4	4	4	4	4	4	4	5	4	4	4	4	4	3	4	4	4	4	4	4	Female	Notmarried	College	3	27	8	50 - 100	> 6
4	4	4	4	4	4	4	4	4	4	4	4	4	4	4	4	4	4	4	4	4	4	4	4	4	4	4	4	4	4	4	4	4	4	Female	Notmarried	College	3	25	11	30 - <50	> 6
3	5	3	5	5	4	5	5	4	4	3	3	4	3	4	4	5	4	4	5	4	4	4	4	4	4	5	5	3	5	4	4	5	5	Female	Married	Uni	24	49	10	30 - <50	2- <4
5	5	5	4	5	5	5	5	5	4	4	4	4	4	4	4	4	4	4	4	4	4	4	4	4	4	4	4	4	4	4	4	4	4	Female	Notmarried	Uni	1	24	8	30 - <50	4-6 x
4	3	4	4	4	4	4	4	3	5	3	3	3	3	4	4	5	5	5	5	4	4	4	4	4	4	4	4	3	4	3	3	3	3	Female	Notmarried	College	6	25	8	30 - <50	4-6 x
4	4	4	4	4	4	4	4	4	4	2	2	2	2	4	4	4	4	4	4	4	4	4	4	4	4	4	4	4	4	4	2	4	3	Female	Married	Middle	23	49	9	< 30	> 6
4	4	4	4	4	4	4	4	4	4	4	3	3	3	4	4	4	4	4	4	4	3	4	4	4	4	3	3	4	4	4	4	4	4	Female	Notmarried	College	2	23	12	30 - <50	> 6
3	4	4	4	4	4	4	4	4	4	3	3	3	3	3	3	4	4	4	4	4	3	3	3	3	3	3	3	3	3	3	3	4	3	Female	Married	College	10	39	8	30 - <50	4-6 x
3	3	3	2	3	3	3	3	3	3	3	3	3	3	3	3	3	3	3	3	3	3	3	3	3	3	3	3	3	3	3	3	3	3	Male	Married	PostUni	4	30	8	30 - <50	> 6
5	5	5	5	5	5	5	5	4	5	5	5	5	4	5	5	5	5	5	5	5	4	5	5	5	5	5	5	5	5	5	4	4	4	Female	Married	Uni	14	41	8	50 - 100	> 6
4	5	4	5	4	4	4	4	5	4	4	4	4	4	4	4	4	4	4	5	4	4	4	4	3	4	4	4	4	5	4	5	5	5	Female	Married	College	16	37	16	> 100	> 6
4	4	4	4	4	4	4	4	4	4	4	4	4	4	4	4	4	4	4	4	4	4	4	4	4	4	4	4	4	4	4	4	4	4	Female	Married	College	2	34	10	50 - 100	> 6
4	4	1	1	1	1	4	4	4	4	4	4	4	4	4	4	4	4	4	4	4	4	4	4	4	4	4	4	4	4	4	4	4	4	Male	Married	Uni	4	30	12	30 - <50	> 6
4	5	4	5	5	5	5	5	4	4	4	4	4	4	4	4	4	4	4	4	4	4	4	4	4	4	4	4	4	4	4	4	4	4	Female	Married	Middle	9	32	8	< 30	4-6 x
4	5	5	4	5	5	4	4	4	5	3	4	4	4	5	4	4	4	4	4	3	4	4	4	4	4	4	4	4	4	4	3	4	4	Female	Notmarried	Uni	1	25	8	50 - 100	4-6 x
4	4	5	4	5	5	5	5	5	5	3	3	3	3	3	4	4	4	4	4	3	4	4	4	4	4	4	5	4	4	4	4	4	4	Female	Married	Uni	16	34	8	50 - 100	> 6
4	4	5	4	4	4	4	4	4	3	3	2	2	3	3	3	3	3	3	3	3	3	3	3	3	3	3	3	3	3	3	3	3	3	Female	Notmarried	Uni	1	25	8	50 - 100	> 6
5	5	4	5	4	4	4	5	4	4	4	4	4	4	5	4	5	4	4	4	4	4	4	4	4	4	4	4	4	4	4	4	4	4	Female	Notmarried	Uni	2	25	8	50 - 100	> 6
5	5	4	5	5	5	5	4	4	4	4	4	4	4	4	4	4	4	4	4	4	4	4	4	4	4	3	3	4	4	4	4	4	4	Male	Notmarried	College	2	25	8	50 - 100	> 6
4	4	4	5	5	5	5	4	5	4	4	4	4	4	4	4	4	4	4	4	4	4	4	4	4	4	4	4	4	4	4	4	4	4	Female	Notmarried	College	3	26	10	30 - <50	> 6
3	3	3	4	3	3	4	3	3	4	4	4	4	3	3	3	3	4	3	3	3	2	3	3	3	3	4	4	3	4	3	2	3	3	Female	Married	Uni	8	36	10	30 - <50	4-6 x
4	4	4	4	4	5	5	5	5	5	5	4	4	4	4	4	5	3	4	4	4	4	4	4	4	4	4	4	4	4	4	4	4	4	Female	Married	Uni	9	38	12	30 - <50	> 6
4	4	2	4	4	4	4	4	4	4	4	4	4	4	4	4	4	4	4	4	4	4	4	5	4	4	4	4	4	4	4	4	4	4	Female	Married	Uni	32	63	12	< 30	4-6 x
5	5	5	5	5	5	5	5	4	4	4	4	4	4	4	4	4	4	4	4	4	4	4	4	4	4	4	4	4	4	4	4	4	4	Female	Notmarried	College	1	26	8	30 - <50	4-6 x
4	4	4	4	4	4	4	4	4	4	4	4	4	4	4	4	4	4	4	4	4	3	4	4	4	4	4	4	4	4	4	2	4	3	Female	Married	College	7	30	8	30 - <50	> 6
4	4	2	4	4	3	4	3	4	4	1	1	2	2	2	4	4	4	2	3	3	4	4	4	3	3	4	3	4	4	3	3	3	4	Female	Notmarried	Uni	1	26	8	> 100	2- <4
4	3	3	5	4	4	4	4	4	4	3	3	3	3	3	2	5	4	3	3	2	4	3	3	3	3	5	3	3	4	3	4	3	3	Female	Notmarried	College	2	25	10	> 100	> 6
2	2	3	4	3	3	4	4	4	4	2	2	3	4	3	3	4	4	4	3	3	4	4	4	5	5	4	4	3	3	3	2	3	2	Female	Married	Middle	12	32	7	30 - <50	4-6 x
5	5	5	5	5	5	5	5	4	5	3	3	3	3	4	4	4	5	4	4	4	3	4	4	4	3	4	4	4	4	4	4	4	5	Female	Notmarried	College	1	22	8	> 100	> 6
5	5	5	5	5	4	5	5	5	4	3	3	3	4	3	3	5	4	5	5	4	3	4	5	4	4	3	3	3	4	5	4	4	4	Female	Notmarried	College	3	24	8	> 100	> 6
5	5	5	5	5	5	5	5	5	5	5	5	5	5	5	5	5	5	5	5	5	5	5	5	5	5	5	5	5	5	5	5	5	5	Female	Married	College	2	25	8	30 - <50	> 6
3	3	5	5	5	3	4	3	4	5	3	3	4	4	5	5	3	5	4	5	4	4	4	4	4	4	4	4	3	3	5	3	3	5	Female	Notmarried	College	2	23	10	30 - <50	4-6 x
3	3	4	4	4	3	4	4	4	4	2	2	2	3	2	3	4	4	4	3	2	3	4	4	4	4	3	3	3	4	4	3	4	3	Female	Married	College	9	46	8	30 - <50	4-6 x
4	4	4	4	4	4	4	4	4	4	4	4	4	4	4	4	4	4	4	4	4	4	4	4	4	4	4	4	4	4	4	4	4	4	Female	Notmarried	College	4	26	10	30 - <50	> 6
4	4	4	5	5	4	4	4	4	5	4	4	4	4	3	4	4	4	5	4	4	4	4	4	3	3	4	4	3	3	4	4	4	4	Female	Notmarried	College	4	26	8	50 - 100	4-6 x
4	5	5	5	5	4	5	5	4	5	3	3	3	3	3	3	4	3	4	4	3	4	3	3	3	3	3	3	3	4	4	3	3	3	Female	Notmarried	Uni	3	26	8	50 - 100	> 6
4	4	4	4	4	4	4	4	4	4	3	4	4	4	4	4	4	4	4	3	4	4	4	4	4	4	4	4	5	4	5	5	3	5	Female	Notmarried	Middle	7	31	8	50 - 100	2- <4
3	3	4	4	3	4	4	4	4	4	3	3	3	3	3	3	4	4	3	4	3	3	3	4	3	3	3	4	4	4	4	4	4	3	Female	Notmarried	Uni	1	23	8	< 30	4-6 x
4	5	5	5	5	4	4	4	4	4	4	5	4	4	4	4	5	4	4	4	4	4	4	4	5	5	5	4	3	4	4	3	4	4	Male	Notmarried	Uni	0	23	10	< 30	2- <4
3	4	4	4	4	3	3	4	4	4	3	2	2	2	3	2	3	3	2	2	3	3	3	3	3	3	3	3	3	2	2	2	2	2	Female	Notmarried	Uni	3	27	8	50 - 100	4-6 x
4	4	4	5	5	3	3	3	4	4	3	3	3	3	3	4	4	4	4	4	4	4	4	4	4	5	4	4	3	3	3	3	4	3	Female	Notmarried	College	3	25	13	> 100	> 6
3	5	4	5	5	4	4	4	3	5	4	4	4	4	4	4	4	4	4	4	4	2	4	4	4	4	4	4	4	4	3	4	4	4	Female	Notmarried	Uni	2	27	8	50 - 100	> 6
3	3	4	3	3	3	3	4	3	3	3	3	4	3	3	3	4	4	4	3	3	3	3	3	4	3	3	3	3	3	3	3	3	3	Male	Notmarried	Uni	3	23	8	50 - 100	2- <4
4	4	3	3	4	3	3	4	4	4	3	3	3	4	3	4	4	4	4	4	3	4	4	3	3	4	4	3	3	3	3	3	3	4	Female	Married	Uni	1	27	10	50 - 100	> 6
5	5	4	5	5	5	5	5	5	5	4	4	4	4	4	4	5	5	5	5	4	4	4	4	4	4	4	4	4	4	4	4	4	4	Female	Notmarried	College	1	23	8	50 - 100	2- <4
3	4	4	5	5	4	4	4	5	4	4	3	3	3	3	3	4	4	4	4	3	3	4	4	4	3	5	4	4	4	1	3	3	3	Female	Notmarried	Uni	0	24	4	30 - <50	< 2
4	5	3	4	2	4	4	4	4	4	4	4	3	3	3	4	3	3	4	4	4	3	4	3	4	4	3	4	3	3	3	3	4	3	Female	Notmarried	Uni	0	23	8	30 - <50	2- <4
5	4	4	4	5	4	4	4	4	4	4	4	4	4	4	4	3	4	4	3	4	3	4	3	4	4	4	3	3	3	4	3	3	4	Female	Notmarried	Uni	1	25	8	30 - <50	4-6 x
4	4	4	3	5	4	3	3	4	5	3	4	4	4	5	5	4	4	4	4	4	3	4	4	3	3	3	3	3	4	2	3	4	4	Female	Notmarried	Uni	1	23	5	50 - 100	2- <4
4	4	4	4	4	4	4	4	4	4	4	4	4	4	4	4	4	4	4	4	4	4	4	4	4	4	4	4	4	4	4	4	4	4	Female	Notmarried	Uni	4	23	8	30 - <50	4-6 x
3	4	4	4	5	4	4	4	4	5	3	3	3	4	4	4	5	4	4	3	5	4	5	5	4	4	4	4	4	5	5	4	4	5	Male	Notmarried	Uni	3	27	8	> 100	> 6
3	3	4	3	4	3	3	3	3	4	3	3	3	3	3	3	2	3	3	3	3	2	3	3	3	3	3	3	3	3	3	3	3	3	Female	Notmarried	Uni	2	24	9	< 30	4-6 x
4	4	4	4	4	4	4	4	4	4	4	4	4	4	4	4	4	4	4	4	4	4	4	4	4	4	4	4	4	4	4	4	4	4	Female	Notmarried	College	2	23	8	30 - <50	4-6 x
4	4	3	3	3	3	3	3	3	4	3	3	3	3	3	3	3	3	3	3	3	3	4	4	3	4	3	3	3	3	3	3	3	3	Male	Notmarried	Uni	1	23	8	> 100	> 6
4	5	4	5	4	3	5	4	4	4	3	3	4	4	3	4	2	2	3	4	3	3	4	4	4	4	4	4	4	4	3	4	4	3	Male	Notmarried	Uni	0	23	10	< 30	4-6 x
5	5	5	5	5	5	5	5	5	5	5	5	5	5	5	5	5	5	5	5	5	5	5	5	5	5	5	5	5	5	5	5	5	5	Male	Notmarried	Middle	2	23	8	30 - <50	< 2
4	4	4	5	3	4	4	4	4	4	3	4	4	4	4	4	4	4	4	4	4	3	3	4	4	3	4	4	4	4	4	3	4	3	Female	Notmarried	Uni	0	23	8	30 - <50	> 6
4	4	4	5	5	3	4	4	3	4	3	3	4	4	3	3	4	4	4	4	4	3	4	4	4	3	4	4	4	4	4	4	4	2	Female	Married	College	5	28	10	< 30	> 6
1	1	1	1	1	1	1	1	1	1	1	1	1	1	1	1	1	1	1	1	1	5	5	5	5	5	5	5	5	5	5	5	3	3	Male	Notmarried	Uni	1	24	8	30 - <50	> 6
4	4	3	4	4	4	4	3	4	5	3	3	3	3	4	4	4	4	4	4	4	3	5	5	5	5	4	4	3	4	3	3	3	4	Female	Notmarried	College	4	26	8	50 - 100	> 6
3	3	3	3	3	3	3	3	3	3	3	3	3	3	3	3	3	3	3	3	3	3	3	3	3	3	3	3	3	3	3	3	3	3	Female	Notmarried	Uni	2	23	8	30 - <50	> 6
4	4	4	4	4	4	4	4	4	4	4	4	4	4	4	4	4	4	4	4	4	4	4	4	4	4	4	4	4	4	4	4	4	4	Female	Notmarried	Uni	2	25	10	< 30	> 6
5	5	5	5	5	5	5	5	5	5	4	5	5	5	5	5	5	5	5	5	5	5	5	5	5	5	5	5	5	5	5	5	5	5	Female	Married	College	9	35	7	30 - <50	4-6 x
3	3	3	3	3	3	3	3	3	3	3	3	3	3	3	3	3	3	3	3	3	3	3	3	3	3	3	3	3	3	3	3	3	3	Male	Notmarried	Uni	2	25	8	30 - <50	> 6
3	3	4	4	4	4	4	4	4	4	3	4	4	4	4	4	3	3	4	4	4	3	3	3	3	2	3	4	4	4	4	4	4	4	Female	Notmarried	Uni	1	25	8	30 - <50	> 6
4	4	4	4	4	4	3	3	3	3	3	3	3	3	3	4	4	4	4	4	3	4	3	3	3	3	3	3	3	3	3	3	3	3	Female	Notmarried	Uni	1	26	8	< 30	4-6 x
4	4	4	4	4	4	4	4	4	4	3	4	4	4	4	4	4	4	4	4	4	4	4	4	4	4	4	4	4	4	4	3	4	4	Female	Notmarried	College	3	24	12	30 - <50	4-6 x
4	1	5	5	5	4	4	4	4	4	3	3	3	3	4	4	4	4	4	4	4	3	4	4	3	4	4	3	4	4	4	4	4	4	Female	Married	Uni	3	28	18	50 - 100	> 6
4	4	4	4	5	4	4	4	4	4	4	4	4	4	4	4	4	4	4	4	4	4	4	4	4	4	3	4	4	4	4	4	4	4	Female	Notmarried	Uni	3	25	8	30 - <50	4-6 x
4	4	4	5	4	4	4	4	4	4	4	4	4	4	4	4	4	4	4	4	4	4	4	4	4	4	4	4	4	4	4	4	4	4	Female	Notmarried	Uni	2	25	8	50 - 100	> 6
4	4	5	5	5	4	4	3	4	5	2	1	1	2	4	3	4	4	3	4	4	2	1	3	3	3	4	4	2	3	5	2	4	3	Female	Notmarried	Uni	5	24	10	30 - <50	2- <4
4	4	4	4	4	4	4	4	4	4	4	4	4	4	4	4	4	4	4	4	3	4	4	4	4	4	4	4	4	4	4	4	4	4	Female	Notmarried	Uni	1	23	8	30 - <50	> 6
4	4	4	3	3	4	4	4	4	4	4	4	4	4	4	4	4	4	4	4	4	4	4	4	4	4	4	4	4	4	4	4	4	4	Male	Notmarried	Uni	0	23	4	< 30	2- <4
3	3	3	4	3	4	3	4	2	4	3	2	2	3	3	4	4	4	4	4	4	3	4	3	4	3	4	4	2	2	2	3	4	2	Female	Notmarried	Uni	1	23	4	50 - 100	< 2
4	4	4	4	4	3	3	3	4	4	4	3	3	3	3	4	4	4	4	4	4	4	3	4	3	3	3	3	4	4	4	3	4	4	Female	Married	College	4	29	10	50 - 100	> 6
3	3	4	5	5	3	3	3	3	4	3	3	3	3	3	3	3	3	3	3	3	3	3	3	3	3	3	5	3	3	3	2	3	2	Female	Married	Uni	4	26	10	30 - <50	4-6 x
3	3	3	3	3	3	3	3	3	3	3	4	3	4	3	3	4	4	3	3	4	3	3	3	3	3	3	3	4	4	4	4	4	4	Male	Notmarried	Uni	0	23	8	30 - <50	2- <4
4	3	4	1	1	4	4	5	4	5	2	3	4	3	3	3	4	3	3	3	4	3	3	3	4	4	4	4	2	3	3	3	4	3	Male	Notmarried	Uni	4	28	12	30 - <50	4-6 x
4	3	4	4	5	4	4	4	4	4	3	3	3	4	3	4	4	4	3	3	4	4	4	4	4	4	3	4	4	4	4	3	4	3	Female	Married	Uni	1	24	8	30 - <50	> 6
5	5	5	3	5	5	5	5	5	5	4	4	4	5	5	5	5	5	5	5	5	5	4	4	4	4	5	4	4	5	5	5	5	4	Female	Married	College	12	35	8	30 - <50	> 6
3	4	3	4	4	4	4	4	4	4	3	3	3	3	3	3	4	4	3	3	3	3	4	4	4	4	3	3	4	3	4	4	4	4	Female	Notmarried	College	3	24	8	50 - 100	> 6
3	4	4	5	5	4	5	5	5	5	4	4	3	3	4	4	5	5	4	4	4	4	4	4	4	4	4	3	4	4	4	4	4	4	Female	Notmarried	College	0	22	8	50 - 100	> 6
5	5	5	4	5	5	5	5	5	4	3	3	3	3	3	3	3	3	3	3	3	3	4	3	3	3	3	3	3	3	3	3	3	3	Female	Notmarried	Uni	6	29	8	30 - <50	4-6 x
5	5	3	5	3	5	5	5	5	5	5	5	5	5	4	4	4	5	5	5	4	3	4	4	4	4	4	4	4	4	4	3	3	4	Female	Married	Middle	8	35	8	50 - 100	> 6
4	4	4	4	4	4	4	4	4	4	3	3	3	3	4	4	4	4	4	4	4	4	4	4	4	4	4	4	4	4	4	4	4	4	Female	Married	Uni	20	42	8	30 - <50	4-6 x
4	4	4	4	4	4	4	4	3	4	4	4	4	4	3	4	4	3	4	4	4	4	4	3	4	3	4	3	3	4	3	2	4	3	Female	Notmarried	College	7	29	7.5	50 - 100	4-6 x
5	5	5	5	5	5	5	5	5	5	3	3	3	4	4	4	5	5	4	4	4	4	3	4	4	4	4	4	4	4	5	5	4	4	Female	Notmarried	College	1	23	8	30 - <50	> 6
5	5	5	5	5	4	5	5	5	5	3	3	3	3	4	4	4	4	4	4	4	4	5	4	4	4	4	4	4	4	4	4	4	4	Female	Notmarried	College	0	22	8	30 - <50	4-6 x
4	4	4	5	3	4	4	4	4	4	3	4	4	3	5	5	5	5	5	5	5	4	5	5	5	5	4	4	4	4	4	4	4	4	Male	Notmarried	College	3	23	8	50 - 100	4-6 x
4	4	3	4	4	4	4	4	4	4	3	3	3	3	3	3	4	4	3	4	3	3	3	3	3	3	4	3	3	3	3	3	3	3	Female	Married	Uni	6	32	8	50 - 100	> 6
5	5	4	5	3	3	3	2	3	3	1	2	3	2	3	5	2	4	4	4	4	3	2	3	3	3	2	4	2	1	4	3	3	2	Female	Notmarried	Uni	1	23	8	< 30	< 2
4	4	4	4	4	4	4	4	4	4	4	4	4	4	4	4	4	4	4	4	4	4	5	5	5	5	5	4	4	4	4	4	4	4	Female	Notmarried	College	1	23	9	30 - <50	4-6 x
4	4	4	5	4	4	4	4	4	4	2	2	3	3	3	4	3	4	4	3	3	4	4	4	4	4	4	4	4	4	4	4	4	4	Male	Married	Uni	1	25	8	30 - <50	4-6 x
4	4	4	4	4	3	4	3	3	4	3	3	4	3	3	4	4	3	3	4	3	2	3	4	3	3	4	4	4	3	3	4	4	4	Male	Married	College	10	31	15	30 - <50	4-6 x
4	3	3	4	4	3	4	4	3	4	3	3	4	3	3	3	3	3	3	3	4	3	3	4	3	4	4	5	4	4	3	4	4	3	Male	Married	College	10	31	15	30 - <50	4-6 x
5	4	5	5	5	4	4	4	4	4	4	4	4	4	4	4	4	4	5	4	4	4	4	4	4	4	4	4	4	4	4	4	4	4	Female	Married	Middle	21	42	8	50 - 100	4-6 x
1	1	1	1	1	1	1	1	1	1	1	1	1	3	1	1	1	1	1	1	1	1	1	1	1	1	1	1	1	1	1	1	1	1	Male	Notmarried	College	1	22	8	> 100	> 6
4	4	4	5	5	5	4	4	4	4	3	3	4	5	4	4	4	5	3	3	5	3	3	3	3	4	3	4	3	5	4	4	4	3	Female	Notmarried	Uni	2	25	8	30 - <50	> 6
4	4	4	4	4	5	5	4	4	4	4	4	4	4	4	4	5	4	4	4	4	4	4	4	4	4	4	4	4	4	4	4	5	5	Female	Married	Uni	8	32	10	50 - 100	> 6
5	5	5	5	5	5	5	5	5	5	3	3	3	4	3	3	4	4	4	4	4	4	4	4	4	4	4	4	4	4	4	4	4	4	Female	Notmarried	Uni	8	27	8	> 100	> 6
5	5	4	5	4	5	5	5	4	5	3	3	3	4	5	4	4	5	5	5	5	3	4	4	4	4	3	3	5	5	5	5	5	4	Male	Notmarried	College	1	24	8	50 - 100	> 6
4	5	3	5	4	4	4	4	4	4	4	4	4	4	4	4	5	5	5	4	4	2	5	5	5	5	4	3	5	5	5	5	4	5	Female	Notmarried	College	1	22	8	30 - <50	> 6
5	5	5	5	5	4	4	4	4	4	4	4	4	4	4	4	4	4	4	4	4	4	4	4	4	4	4	4	4	4	4	4	4	4	Female	Notmarried	Uni	3	26	8	50 - 100	> 6
5	5	4	4	4	1	4	4	4	4	4	4	4	4	4	4	4	4	4	4	4	4	4	4	4	4	4	4	4	4	4	4	4	4	Female	Notmarried	College	2	24	8	30 - <50	4-6 x
5	5	4	4	5	4	4	4	4	4	4	4	4	4	3	4	4	4	4	4	4	4	5	5	4	4	4	4	5	4	5	4	4	5	Female	Notmarried	College	2	23	8	30 - <50	> 6
4	4	4	4	4	4	4	4	4	4	4	4	4	4	4	4	4	4	4	4	4	4	4	4	4	4	4	4	4	4	4	4	4	4	Male	Married	College	20	42	15	30 - <50	> 6
5	5	5	5	5	5	5	5	5	5	4	5	4	4	4	4	5	5	5	5	5	4	4	4	4	4	4	3	5	5	5	5	5	5	Female	Notmarried	College	3	25	8	> 100	> 6
5	5	5	5	5	5	5	5	5	5	5	5	5	5	3	4	5	5	5	4	4	5	5	5	5	5	5	5	5	5	5	5	5	5	Female	Married	College	2	23	8	> 100	> 6
4	4	3	4	4	2	4	4	4	4	1	1	1	1	3	3	2	3	3	3	3	3	3	3	3	3	4	3	3	3	3	3	3	3	Male	Notmarried	Uni	2	27	6	> 100	4-6 x
4	4	4	4	4	4	4	4	4	4	4	4	4	4	4	3	4	4	4	4	4	4	4	4	4	4	4	4	4	4	4	4	4	4	Female	Married	College	6	27	8	30 - <50	> 6
4	4	5	5	5	5	5	5	5	5	4	4	5	5	5	5	5	4	5	5	5	5	5	5	5	5	4	4	4	4	4	4	4	4	Female	Married	College	4	25	8	30 - <50	> 6
5	5	5	5	5	3	5	4	5	5	4	3	3	3	5	5	5	5	5	5	5	5	5	5	5	5	5	5	5	5	5	5	5	5	Male	Notmarried	College	2	23	8	> 100	> 6
5	5	5	5	5	5	5	5	5	5	4	4	4	4	5	5	4	4	5	5	5	5	5	5	5	5	5	3	4	4	4	4	4	4	Female	Married	College	11	31	8	30 - <50	> 6
4	5	4	4	5	4	4	4	4	4	3	3	3	3	3	4	4	4	4	4	4	4	4	4	4	4	4	4	3	3	3	3	4	3	Female	Notmarried	Uni	4	25	8	< 30	4-6 x
4	4	3	4	4	3	4	4	4	4	3	3	3	3	3	3	4	4	3	3	3	4	4	4	4	4	4	4	4	3	4	4	4	3	Female	Married	College	3	24	8	< 30	> 6
5	5	5	5	5	4	4	4	5	5	3	3	4	4	4	4	4	4	4	4	4	4	4	4	4	4	3	4	4	4	4	4	4	4	Female	Notmarried	College	3	25	8	30 - <50	> 6
5	5	5	5	5	5	5	5	5	5	5	5	5	5	4	4	5	5	5	5	4	4	4	4	4	4	4	3	4	4	4	4	4	4	Female	Notmarried	Uni	1	22	8	50 - 100	> 6
3	4	4	5	5	2	4	5	4	4	3	3	3	3	4	4	5	4	5	5	4	4	5	5	5	5	5	5	2	4	5	3	4	3	Female	Married	College	4	26	8	< 30	4-6 x
5	5	5	5	5	5	5	5	5	5	5	5	5	5	5	5	5	5	5	5	5	5	5	5	5	5	5	5	5	5	5	5	5	5	Female	Married	Uni	41	65	10	< 30	> 6
5	5	5	5	5	5	5	5	5	5	4	4	4	4	4	4	5	5	5	4	4	4	4	4	4	4	5	5	5	5	5	4	5	4	Female	Notmarried	College	1	23	8	50 - 100	4-6 x
4	4	4	4	4	4	3	3	4	4	3	3	4	3	4	3	4	4	4	4	3	3	3	3	3	3	4	4	3	4	4	3	3	3	Female	Notmarried	College	4	31	9	50 - 100	> 6
5	5	5	5	5	4	5	4	5	5	4	4	4	4	5	5	5	5	5	5	5	5	5	5	5	5	4	4	4	4	4	4	4	4	Female	Married	Uni	4	28	8	> 100	> 6
4	5	4	4	4	4	4	4	4	4	4	4	5	5	5	5	5	5	5	5	5	1	1	1	1	1	1	4	1	4	4	4	4	4	Male	Married	Uni	22	46	12	> 100	> 6
4	4	4	4	4	3	2	3	2	4	2	2	2	2	4	3	4	3	4	4	3	4	4	4	3	2	4	4	4	3	2	4	4	4	Female	Notmarried	College	0	21	8	30 - <50	2- <4
1	1	1	1	1	1	1	1	1	1	1	1	1	1	1	1	1	1	1	1	1	1	1	1	1	1	1	1	1	1	1	1	4	4	Female	Notmarried	College	0	22	8	50 - 100	4-6 x
5	5	4	1	4	4	4	4	5	4	3	4	4	5	3	4	4	4	4	4	3	3	4	3	3	4	3	4	4	4	4	4	3	4	Female	Notmarried	Uni	0	22	4	50 - 100	2- <4
4	4	4	5	5	4	4	4	5	4	3	4	4	4	4	4	4	4	4	4	4	4	5	5	4	4	4	4	4	4	4	4	4	4	Female	Notmarried	Uni	3	24	8	30 - <50	> 6
4	4	5	5	4	4	4	4	4	4	3	3	4	3	3	4	5	5	5	5	3	4	4	4	4	4	4	4	4	4	4	4	4	4	Female	Notmarried	College	3	24	7	30 - <50	4-6 x
4	4	4	4	4	4	4	3	3	4	3	4	4	4	3	4	5	5	5	5	4	4	5	4	4	3	4	3	3	3	2	2	4	3	Female	Notmarried	College	7	29	7	50 - 100	4-6 x
4	4	3	4	4	3	3	2	2	4	2	2	2	3	3	3	3	3	3	3	3	2	3	4	3	3	2	3	2	3	3	2	3	2	Female	Notmarried	Uni	2	26	8	30 - <50	4-6 x
5	5	4	5	5	2	4	3	2	4	1	2	2	3	2	3	3	2	3	4	4	3	4	4	3	4	3	4	2	2	2	4	4	2	Female	Notmarried	Uni	1	25	8	< 30	2- <4
4	4	4	4	4	4	4	4	4	4	4	4	4	4	4	3	4	4	4	5	4	4	4	4	4	4	4	4	4	4	4	4	3	3	Male	Notmarried	Uni	3	26	8	30 - <50	> 6
3	4	3	4	4	4	4	4	4	4	2	3	3	4	4	4	4	4	4	4	4	4	4	4	4	4	4	4	3	3	3	3	3	4	Female	Notmarried	Uni	1	24	6	30 - <50	4-6 x
3	3	4	5	4	4	4	4	4	5	4	3	3	4	4	4	4	4	4	4	4	4	4	4	4	4	4	4	4	4	3	3	3	4	Female	Notmarried	Uni	0	23	6	30 - <50	2- <4
3	3	3	2	4	1	4	3	2	4	1	1	1	1	1	1	2	1	1	1	1	1	3	3	2	3	3	4	2	2	2	3	3	2	Male	Notmarried	Uni	1	24	12	50 - 100	> 6
5	5	5	5	5	5	5	5	5	5	5	5	5	5	5	5	5	5	5	5	5	5	5	5	5	5	5	5	5	5	5	5	5	5	Female	Married	College	4	39	4	< 30	4-6 x
4	3	5	5	5	5	5	4	4	5	4	4	4	4	4	4	4	4	5	5	4	4	4	4	4	4	4	4	4	4	4	4	4	4	Female	Married	College	10	32	16	30 - <50	4-6 x
4	4	3	3	4	3	3	3	3	3	4	4	4	4	3	3	3	4	3	3	3	4	4	4	4	4	4	4	4	4	4	4	4	4	Female	Married	Uni	7	31	8	50 - 100	> 6
5	5	5	5	5	5	5	5	5	5	5	5	5	5	5	5	5	5	5	5	5	5	5	5	5	5	5	5	5	5	5	5	5	5	Female	Married	College	3	29	5	< 30	2- <4
4	4	4	4	4	4	4	4	4	4	3	3	4	4	4	4	4	4	4	4	4	4	4	4	4	4	4	4	4	4	4	4	4	4	Female	Married	College	4	32	8	30 - <50	4-6 x
4	5	5	5	5	4	4	5	4	5	3	4	4	4	4	4	4	4	4	4	4	4	4	4	4	4	4	4	4	4	4	4	4	4	Female	Notmarried	College	2	22	10	30 - <50	> 6
4	3	4	4	4	4	4	4	4	4	3	3	4	4	4	5	4	5	4	4	4	4	4	4	4	4	4	4	4	4	4	3	4	4	Female	Notmarried	College	2	23	16	50 - 100	> 6
4	4	4	4	4	4	4	4	4	4	4	4	4	4	4	4	4	4	4	4	4	4	4	4	4	4	4	4	4	4	4	4	4	4	Female	Notmarried	College	3	24	8	> 100	4-6 x
3	3	3	4	4	4	4	4	4	4	3	3	3	3	3	3	3	4	3	3	3	3	3	3	3	3	3	3	3	2	2	3	3	3	Female	Married	Middle	7	28	8	> 100	4-6 x
5	5	5	5	5	5	5	5	5	5	5	5	5	5	5	5	5	5	5	5	5	3	5	5	5	5	5	5	5	5	5	5	5	5	Female	Married	College	3	25	8	50 - 100	2- <4
4	4	4	4	5	3	4	4	4	5	3	3	4	3	3	3	3	4	3	3	3	4	4	4	4	4	3	4	4	4	4	4	4	4	Female	Notmarried	College	1	22	8	50 - 100	4-6 x
4	4	4	4	4	4	4	4	4	4	4	4	4	4	4	4	4	4	4	4	4	4	4	4	4	4	4	4	4	4	4	4	4	4	Female	Notmarried	College	4	25	8	50 - 100	> 6
5	4	5	5	5	5	5	5	5	4	4	4	4	4	4	4	4	4	4	4	4	4	4	4	4	4	4	4	4	4	4	4	4	4	Female	Married	College	2	25	8	30 - <50	4-6 x
4	5	4	5	5	3	5	5	5	3	2	2	2	3	4	4	4	4	4	4	4	4	4	4	4	3	4	4	2	4	4	4	4	4	Female	Married	Uni	22	29	12	< 30	> 6
4	4	4	4	4	4	4	4	4	3	4	4	4	4	3	4	4	4	4	4	4	4	4	4	3	3	4	3	4	4	3	4	5	4	Female	Married	College	8	28	14	< 30	4-6 x
4	5	5	5	5	5	5	5	5	5	5	5	5	5	5	5	5	5	5	5	5	5	4	5	5	5	5	5	4	4	4	4	4	4	Male	Notmarried	College	12	32	12	30 - <50	4-6 x
4	4	4	5	5	4	3	3	3	4	3	3	4	3	4	3	4	3	3	3	4	4	4	4	3	4	4	3	3	3	4	3	3	2	Female	Notmarried	College	3	25	8	50 - 100	> 6
5	5	5	5	5	4	4	4	4	4	4	4	4	4	4	4	4	4	4	4	4	4	4	4	4	4	4	4	4	4	4	4	4	4	Female	Married	College	3	30	8	50 - 100	> 6
5	5	5	5	5	5	5	5	5	5	3	4	4	4	5	5	5	5	5	5	4	4	4	4	4	4	4	3	4	4	4	4	4	4	Male	Notmarried	College	8	28	8	< 30	> 6
4	4	5	5	5	4	4	4	5	5	4	4	4	5	4	4	5	4	4	4	4	5	4	5	5	2	4	4	4	5	5	4	4	5	Female	Notmarried	College	2	24	8	50 - 100	> 6
1	1	4	2	4	4	4	2	4	5	1	1	1	1	2	2	4	2	4	2	2	4	4	4	4	4	4	4	2	2	2	2	2	2	Male	Notmarried	College	3	25	12	50 - 100	4-6 x
4	4	4	4	4	4	4	4	4	4	4	4	4	4	4	5	5	5	5	5	4	5	5	5	5	5	4	4	4	4	5	5	5	4	Female	Married	Uni	4	26	8	30 - <50	> 6
4	4	4	4	4	4	4	4	4	4	4	4	4	4	2	4	4	4	4	4	4	4	4	4	4	4	4	4	4	4	4	4	4	4	Female	Notmarried	Middle	2	24	10	50 - 100	> 6
4	4	4	4	4	3	3	4	3	5	4	4	5	3	3	4	4	4	5	3	4	3	3	4	3	4	5	4	4	4	2	4	4	4	Female	Married	College	8	30	8	50 - 100	> 6
4	5	4	5	4	5	4	4	5	4	5	4	4	3	3	4	4	4	4	3	3	4	4	4	3	3	4	5	4	5	2	3	4	3	Female	Notmarried	College	4	26	8	30 - <50	4-6 x
5	5	4	4	4	2	2	3	2	4	2	2	3	4	3	4	4	3	4	4	3	4	4	3	4	4	4	3	2	4	2	2	3	3	Male	Married	Middle	6	28	7	30 - <50	2- <4
4	4	4	4	4	4	4	4	4	4	4	4	4	4	4	4	4	4	4	4	4	3	4	4	4	4	4	5	4	4	4	4	4	4	Male	Notmarried	Uni	1	24	4	50 - 100	> 6
4	4	4	5	5	3	2	1	1	3	4	5	5	4	2	2	4	3	4	3	4	4	3	4	5	5	3	4	3	3	2	3	3	4	Female	Notmarried	Uni	1	24	8	> 100	> 6
4	4	4	4	4	4	4	4	4	5	4	4	4	3	4	3	3	4	4	4	4	4	3	4	3	4	4	4	4	4	4	4	3	2	Female	Notmarried	Uni	3	25	8	50 - 100	> 6
4	4	4	4	4	4	4	4	4	4	4	4	4	4	4	4	4	4	4	4	4	5	3	3	3	4	4	4	4	4	4	4	4	4	Female	Married	College	5	26	9	50 - 100	> 6
4	5	5	5	4	5	5	5	4	5	5	5	5	4	5	5	5	5	4	5	4	5	5	4	4	5	5	4	5	5	4	4	5	5	Female	Married	PostUni	12	41	4	> 100	> 6
5	5	3	5	5	4	5	5	3	4	4	5	4	5	3	4	3	5	5	4	5	3	3	5	3	5	4	4	3	3	4	5	3	5	Male	Notmarried	Uni	2	25	4	30 - <50	> 6
5	4	4	3	5	4	4	4	4	5	3	4	3	3	5	4	5	4	5	3	3	3	4	5	4	4	4	3	4	3	5	4	4	5	Female	Married	College	5	29	8	30 - <50	> 6
5	3	5	3	5	5	3	3	5	3	4	4	5	5	3	3	5	3	3	5	3	5	4	4	3	4	4	3	3	3	3	5	5	3	Female	Married	College	9	29	10	50 - 100	> 6
5	4	5	1	2	1	3	2	3	1	3	3	1	2	2	5	5	5	4	1	5	4	5	5	3	2	4	5	2	5	3	4	5	3	Female	Married	College	6	27	9	30 - <50	4-6 x
4	4	4	5	4	4	5	5	4	4	3	3	4	4	3	3	4	4	4	4	3	3	3	4	4	3	4	4	3	4	3	3	4	4	Female	Notmarried	Uni	1	24	8	< 30	> 6
3	3	3	2	4	4	3	5	5	4	4	2	2	3	4	3	4	5	3	3	3	3	3	4	5	5	5	5	3	2	2	1	2	3	Female	Notmarried	Uni	3	25	8	30 - <50	> 6
5	5	5	5	5	5	5	5	4	5	3	3	3	3	4	3	5	5	5	5	3	3	3	3	3	3	4	4	4	3	4	4	4	4	Female	Notmarried	College	3	23	10	30 - <50	4-6 x
4	4	5	5	5	4	5	4	5	5	3	3	3	4	4	3	3	5	4	3	4	5	5	5	4	5	4	4	5	5	4	4	4	4	Female	Notmarried	College	2	23	16	50 - 100	> 6
5	5	5	5	5	4	4	4	4	4	3	3	3	3	3	4	4	4	3	3	3	3	4	3	3	3	4	3	3	3	3	3	3	4	Female	Notmarried	College	3	24	8	30 - <50	2- <4
4	4	5	5	5	4	4	4	4	5	3	4	4	4	4	4	4	4	4	4	4	4	4	4	4	4	4	4	4	4	4	4	4	5	Female	Notmarried	College	4	25	8	> 100	> 6
1	5	5	5	5	5	5	5	5	5	5	5	5	5	5	5	5	5	5	5	5	5	5	5	5	5	5	5	5	5	5	5	5	5	Female	Notmarried	Uni	4	29	8	> 100	> 6
5	5	5	5	5	4	5	4	5	5	4	4	4	4	5	5	5	4	5	5	5	5	5	5	5	4	4	4	5	5	5	5	5	5	Female	Notmarried	College	0	22	8	30 - <50	> 6
4	4	4	4	4	4	4	4	4	4	3	4	4	4	4	4	4	4	4	4	4	3	3	3	3	3	3	3	3	4	4	3	3	3	Female	Married	College	9	30	8	30 - <50	4-6 x
3	4	4	4	4	3	3	3	3	2	2	2	2	3	3	3	3	3	3	3	3	4	3	4	4	4	3	3	3	3	2	3	3	4	Female	Notmarried	Uni	1	24	8	30 - <50	> 6
4	4	4	4	4	4	4	4	4	4	4	4	4	4	4	4	4	4	4	4	4	4	4	4	4	4	4	4	4	4	4	4	4	4	Female	Married	College	3	25	8	50 - 100	4-6 x
3	4	4	3	4	3	3	3	3	4	3	2	3	3	3	3	3	3	3	3	3	3	3	4	3	4	3	3	3	2	1	2	2	2	Male	Married	College	9	32	8	< 30	4-6 x
4	5	5	5	5	4	3	4	5	5	4	4	4	4	4	4	5	5	5	5	4	5	5	5	5	5	4	5	5	5	5	5	5	5	Female	Notmarried	Uni	2	25	8	50 - 100	> 6
4	4	4	4	4	4	4	4	4	4	4	4	4	4	4	4	4	4	4	4	4	4	4	4	4	4	4	4	4	4	4	4	4	4	Female	Married	Uni	2	26	12	< 30	4-6 x
4	5	5	5	5	5	5	5	5	5	5	5	5	5	5	5	5	5	5	5	5	5	5	5	5	5	5	5	5	5	5	5	5	5	Female	Notmarried	College	9	27	8	< 30	4-6 x
4	4	5	4	5	4	4	4	4	4	4	4	4	4	4	4	4	4	4	4	4	4	4	4	4	4	4	4	4	4	4	4	4	4	Female	Married	College	1	24	8	50 - 100	> 6
4	4	4	4	4	3	4	4	4	4	3	3	2	3	3	4	4	4	4	3	4	4	4	4	4	3	3	4	4	4	4	4	4	3	Female	Notmarried	Uni	1	27	8	> 100	> 6
5	5	5	5	5	5	5	5	5	5	4	4	4	5	4	4	4	4	4	4	4	4	5	4	4	4	4	4	4	4	4	4	4	4	Female	Notmarried	College	3	24	8	50 - 100	> 6
4	4	4	4	4	4	4	4	4	4	4	4	4	4	4	4	4	4	4	4	4	4	4	4	4	4	4	4	4	4	4	4	4	4	Female	Married	Uni	11	30	8	30 - <50	> 6
4	4	3	4	4	4	4	4	4	4	3	4	4	4	4	4	4	4	4	4	4	4	4	4	4	4	4	4	4	4	4	4	4	4	Female	Notmarried	College	1	23	8	50 - 100	2- <4
4	5	4	4	4	5	5	5	5	5	4	4	3	3	4	4	4	4	4	4	4	4	4	4	4	4	4	4	4	4	4	4	4	4	Female	Notmarried	Uni	0	24	12	> 100	2- <4
3	3	4	4	4	4	3	3	3	4	4	3	3	3	3	3	3	4	4	4	4	3	4	4	4	4	4	4	3	3	3	3	3	3	Female	Notmarried	Uni	0	23	8	30 - <50	4-6 x
4	3	4	5	5	5	5	5	5	5	4	4	4	5	5	5	5	5	5	5	4	5	5	4	4	4	4	3	5	5	5	4	4	4	Female	Married	College	4	31	8	30 - <50	> 6
4	4	4	4	4	4	4	4	4	5	3	4	4	4	3	3	3	4	4	4	3	4	4	4	4	4	4	4	4	4	4	4	4	4	Female	Notmarried	College	0	23	8	50 - 100	2- <4
4	4	4	4	4	4	4	3	3	4	3	4	4	4	1	2	2	3	1	1	2	4	1	2	4	4	4	4	4	5	5	4	4	4	Female	Notmarried	Uni	3	28	8	30 - <50	> 6
5	5	5	5	5	5	4	4	4	5	4	4	4	4	4	5	5	5	5	5	4	4	5	5	4	5	4	4	5	5	5	4	4	4	Female	Notmarried	College	0	22	8	> 100	4-6 x
5	5	5	5	5	4	4	4	4	4	4	4	4	4	4	4	4	4	4	4	4	4	4	4	4	4	4	4	4	4	4	4	4	4	Female	Notmarried	College	1	22	7	30 - <50	2- <4
5	5	4	4	4	4	4	4	4	4	3	3	3	4	4	4	3	4	4	4	4	4	4	4	4	4	4	4	4	4	4	4	4	4	Female	Married	Uni	4	25	10	> 100	> 6
4	4	4	4	4	4	4	4	4	4	4	4	4	4	4	4	4	4	4	4	4	4	4	4	4	4	4	4	4	4	4	4	4	4	Female	Notmarried	College	2	23	8	30 - <50	4-6 x
5	5	4	5	5	4	4	4	4	5	3	3	3	3	3	3	3	4	4	4	3	4	4	3	3	3	4	4	4	4	3	3	3	3	Female	Married	Middle	9	30	8	30 - <50	> 6
4	4	4	4	4	4	4	4	4	4	4	4	4	4	4	4	4	4	4	4	4	4	4	4	4	4	4	4	4	4	4	4	4	4	Female	Notmarried	College	1	26	8	30 - <50	4-6 x
5	5	5	5	5	4	4	4	4	4	4	4	4	4	5	5	4	4	4	5	4	4	4	4	5	5	4	4	4	4	4	4	4	5	Female	Notmarried	College	3	25	16	30 - <50	> 6
5	5	5	5	5	5	5	5	5	4	4	5	4	3	4	3	3	4	5	4	4	3	3	3	3	3	3	3	4	4	4	4	4	4	Female	Married	College	3	24	8	> 100	> 6
4	4	4	4	4	3	4	4	4	4	3	3	3	2	2	2	4	4	3	3	3	3	3	3	3	3	4	4	3	3	2	3	3	2	Female	Notmarried	College	1	25	8	30 - <50	> 6
5	5	5	5	4	5	4	4	5	5	4	4	5	5	4	4	5	5	5	5	5	5	4	5	4	4	4	4	5	5	5	5	5	5	Female	Notmarried	College	2	24	8	50 - 100	> 6
3	4	4	4	4	4	5	4	4	4	3	3	3	4	4	4	4	4	4	4	4	4	4	4	4	4	4	4	4	4	4	4	4	4	Female	Married	Middle	4	28	16	50 - 100	> 6
4	4	4	4	4	4	4	4	4	4	4	2	2	2	4	4	4	4	4	4	4	4	4	4	4	4	4	4	4	4	4	4	4	4	Female	Notmarried	Uni	5	25	16	30 - <50	4-6 x
4	4	4	4	4	4	4	4	4	4	4	4	4	4	4	4	4	4	4	4	4	4	4	4	4	4	4	4	4	4	4	4	4	4	Female	Notmarried	College	1	22	8	30 - <50	> 6
4	4	4	4	4	4	4	4	4	4	3	3	3	3	3	3	4	3	3	3	3	3	4	4	4	4	3	3	4	4	3	4	4	4	Female	Notmarried	Uni	2	27	8	50 - 100	4-6 x
4	4	4	4	4	4	4	4	4	4	4	4	4	4	4	4	4	4	4	4	4	3	3	4	3	3	4	4	4	4	4	4	4	4	Female	Notmarried	College	4	25	8	30 - <50	4-6 x
5	5	5	5	5	5	5	5	5	5	5	5	5	5	5	5	5	5	5	5	5	5	5	5	5	5	5	5	5	5	5	5	5	5	Female	Married	Uni	2	26	8	< 30	4-6 x
5	5	5	5	5	5	5	5	5	5	5	5	5	5	5	5	5	5	5	5	5	5	5	5	5	5	5	5	5	5	5	5	5	5	Female	Married	College	12	39	8	30 - <50	> 6
1	5	4	5	5	4	5	4	4	5	4	5	4	4	3	4	5	5	4	4	4	4	5	5	4	5	4	4	4	5	5	5	5	5	Female	Notmarried	College	3	25	8	> 100	> 6
5	4	5	5	5	5	5	5	4	5	4	5	4	4	4	4	5	5	4	5	3	4	4	4	5	3	4	4	4	3	4	3	4	4	Female	Notmarried	College	3	27	10	30 - <50	> 6
2	5	4	4	4	4	4	4	4	4	3	4	4	3	3	4	4	3	4	4	3	3	3	3	3	4	3	4	3	4	4	4	4	4	Female	Notmarried	Uni	7	26	8	50 - 100	4-6 x
4	5	5	5	5	4	3	4	3	3	3	2	2	3	3	4	3	3	3	3	4	4	4	4	4	4	4	4	4	4	4	4	4	4	Male	Married	Uni	13	40	10	30 - <50	> 6
5	5	5	5	5	5	5	5	5	5	4	4	4	4	5	5	4	4	5	5	5	4	4	4	4	4	4	5	2	3	2	2	3	2	Female	Notmarried	College	2	25	8	30 - <50	4-6 x
3	4	3	5	4	5	4	3	4	4	5	3	5	4	5	5	4	4	5	5	5	5	5	5	5	5	5	5	5	5	5	5	5	5	Female	Notmarried	College	4	28	7	30 - <50	4-6 x
4	5	5	5	5	4	5	5	4	5	5	4	5	5	5	5	4	5	5	5	5	5	5	5	5	5	5	5	5	5	5	3	5	3	Female	Married	Uni	1	25	7	30 - <50	> 6
5	5	5	5	5	5	5	5	5	5	5	5	5	5	5	5	5	5	5	5	5	5	5	5	5	5	5	5	5	5	5	5	5	5	Female	Married	PostUni	9	49	11	30 - <50	> 6
4	4	5	5	5	5	5	5	5	5	5	5	5	5	4	5	4	5	4	5	5	5	5	5	5	5	5	5	5	5	5	5	5	5	Male	Notmarried	College	2	25	7	50 - 100	> 6
5	5	5	5	5	5	5	5	5	5	5	5	5	5	5	5	5	5	5	5	5	5	5	5	5	5	5	5	5	5	5	5	5	5	Female	Notmarried	College	0	23	8	50 - 100	2- <4
4	4	5	5	5	5	5	4	4	5	4	4	4	5	3	4	4	4	2	3	3	5	4	4	4	4	4	4	4	4	4	4	4	4	Male	Notmarried	Middle	0	21	4	50 - 100	2- <4
4	4	4	4	4	3	3	3	3	4	4	4	4	3	4	4	4	3	4	4	4	4	5	4	4	4	3	4	4	4	4	3	4	4	Female	Notmarried	College	3	24	8	30 - <50	> 6
5	5	4	1	4	4	4	4	4	1	3	4	4	3	4	4	4	4	4	4	4	3	4	4	4	4	3	3	4	4	4	5	5	5	Female	Notmarried	Uni	4	25	8	30 - <50	> 6
4	4	4	4	4	4	4	4	5	5	4	4	4	5	4	4	4	4	4	4	4	4	4	4	4	4	4	4	4	4	4	4	4	4	Female	Notmarried	College	2	25	8	< 30	4-6 x
5	5	5	4	5	4	4	4	4	4	4	4	4	4	4	4	4	4	4	4	4	4	4	4	4	4	4	4	4	4	4	4	4	4	Female	Notmarried	College	2	24	8	50 - 100	> 6
4	5	4	4	4	4	4	4	4	4	3	3	4	4	4	4	4	4	4	4	4	4	5	4	4	4	4	4	4	4	4	4	4	3	Female	Notmarried	College	2	23	8	30 - <50	> 6
5	5	4	4	5	4	4	4	4	4	4	4	4	4	4	4	4	4	4	4	4	3	5	4	4	3	3	3	4	5	5	4	4	5	Female	Notmarried	Uni	4	25	10	30 - <50	> 6
5	5	5	5	5	5	5	5	5	5	5	5	5	5	5	5	5	5	5	5	5	4	5	5	5	5	4	5	4	5	5	5	5	5	Female	Married	Uni	3	28	8	30 - <50	> 6
4	4	4	4	4	4	4	4	4	4	4	4	4	4	4	4	4	4	4	4	4	4	4	4	4	4	4	4	4	4	4	4	4	4	Female	Married	Uni	10	33	8	50 - 100	> 6
4	4	4	4	4	4	4	4	4	4	3	3	3	3	3	3	4	4	4	3	3	4	4	4	4	4	3	3	3	4	4	4	4	3	Female	Notmarried	College	2	25	15	50 - 100	4-6 x
4	4	4	4	4	4	4	4	4	4	4	4	4	4	4	4	4	4	4	4	4	4	4	4	4	4	4	4	4	4	4	4	4	4	Female	Notmarried	College	4	25	8	30 - <50	4-6 x
4	4	4	4	4	4	4	4	4	4	4	4	4	4	4	4	4	4	4	4	4	4	4	4	4	4	4	2	4	4	4	4	4	4	Male	Married	College	26	45	8	50 - 100	4-6 x
5	5	5	5	5	5	5	5	5	5	5	5	5	5	5	5	5	5	5	5	5	5	5	5	5	5	5	5	5	5	5	5	5	5	Female	Notmarried	College	3	25	8	30 - <50	4-6 x
5	5	4	5	4	4	4	4	5	4	4	4	4	4	4	4	4	4	4	4	4	4	4	4	4	4	4	4	4	4	4	3	4	4	Female	Notmarried	College	5	27	8	50 - 100	> 6
4	4	4	4	4	4	4	4	4	4	4	4	4	4	4	4	4	4	4	4	4	4	4	4	4	4	4	4	4	4	4	4	4	4	Female	Notmarried	College	2	24	8	50 - 100	> 6
5	5	5	5	5	5	5	5	5	5	5	5	5	5	5	5	5	5	5	5	5	5	5	5	5	5	5	5	5	5	5	5	5	5	Female	Notmarried	Uni	3	26	8	50 - 100	> 6
4	4	4	4	4	3	3	3	4	4	3	3	4	4	3	3	3	4	4	4	4	3	4	4	3	3	3	3	3	4	4	4	4	3	Female	Married	College	6	28	8	< 30	4-6 x
5	5	5	5	5	5	5	5	5	5	5	5	5	5	5	5	5	5	5	5	5	5	5	5	5	5	5	5	5	5	5	5	5	5	Female	Notmarried	College	3	25	8	30 - <50	> 6
5	5	5	5	5	5	5	5	5	5	5	5	5	5	5	5	5	5	5	5	5	5	5	5	5	5	5	5	5	5	5	5	5	5	Female	Notmarried	Uni	1	22	8	30 - <50	4-6 x
4	4	4	4	4	4	4	4	4	4	4	4	4	4	4	4	4	4	4	4	4	4	4	4	4	4	4	4	4	4	4	4	4	4	Female	Notmarried	College	2	24	8	30 - <50	4-6 x
4	4	4	4	4	4	4	4	4	4	4	4	4	4	4	4	4	4	4	4	4	4	4	4	4	4	4	4	4	4	4	4	4	4	Female	Married	College	10	32	13	30 - <50	4-6 x
4	4	4	4	4	4	4	4	4	4	4	4	4	4	4	4	4	4	4	4	4	4	4	4	4	4	4	4	4	4	4	4	4	4	Male	Married	College	12	31	12	< 30	< 2
4	4	4	3	4	5	4	3	4	4	4	4	4	4	4	4	4	4	4	4	4	3	4	4	3	4	4	4	4	4	4	3	4	4	Female	Married	Uni	1	26	12	30 - <50	4-6 x
4	4	4	4	4	4	4	5	5	4	4	4	4	4	4	4	4	4	4	4	4	4	4	4	4	4	4	4	4	4	4	4	4	4	Female	Married	College	6	36	8	30 - <50	> 6
4	4	4	4	4	4	4	4	4	4	4	4	4	4	4	4	5	4	5	5	4	4	4	4	4	4	4	4	4	4	4	4	4	4	Female	Married	College	9	34	10	< 30	4-6 x
5	5	5	5	5	5	5	5	5	5	3	3	3	4	4	4	4	5	5	4	4	4	4	4	4	4	4	4	4	4	4	4	3	4	Female	Married	Middle	8	39	8	30 - <50	4-6 x
4	4	4	5	5	4	4	5	4	4	4	4	4	4	4	4	4	4	4	4	4	4	4	4	4	4	4	4	4	4	4	4	4	4	Male	Married	Uni	16	37	8	50 - 100	> 6
5	5	5	5	5	5	5	5	5	4	4	4	4	4	5	5	5	5	5	5	5	5	5	5	5	5	5	5	5	5	5	5	5	4	Female	Married	Uni	1	26	8	< 30	4-6 x
4	4	4	4	4	4	4	4	4	4	4	4	4	4	4	4	4	4	4	4	4	4	4	4	4	4	4	4	4	4	4	4	4	4	Female	Married	Middle	7	31	8	< 30	4-6 x
4	4	5	5	5	4	4	4	4	4	4	4	4	3	5	4	5	4	4	4	4	4	4	4	4	4	4	3	4	4	4	4	4	3	Female	Notmarried	College	7	30	10	< 30	4-6 x
5	5	5	5	5	5	5	5	5	5	5	5	5	5	5	5	5	5	5	5	5	5	5	5	5	5	5	5	5	5	5	5	5	5	Female	Married	Uni	11	32	8	30 - <50	4-6 x
5	4	4	4	4	4	4	4	4	4	4	4	4	4	4	5	3	4	4	4	5	4	4	4	4	4	4	4	4	4	4	4	4	4	Female	Notmarried	Uni	3	27	8	30 - <50	4-6 x
5	5	5	5	5	5	5	4	4	5	5	5	5	5	5	5	5	5	5	5	4	5	5	5	5	5	5	5	4	4	5	5	5	4	Female	Married	College	1	35	8	< 30	2- <4
3	4	4	4	4	4	4	4	4	4	3	4	4	4	4	4	4	4	4	4	4	4	4	4	4	4	4	4	4	4	4	4	4	4	Female	Married	Uni	13	39	8	< 30	2- <4
4	4	4	4	4	4	4	4	4	4	4	4	4	4	4	4	4	4	4	4	4	4	4	4	4	4	4	4	4	4	4	4	4	4	Female	Notmarried	Middle	4	30	12	< 30	4-6 x
5	4	5	4	5	5	4	5	4	5	5	5	5	5	4	4	5	5	5	5	4	4	5	5	5	5	4	5	5	5	5	4	4	4	Female	Notmarried	College	2	23	8	30 - <50	4-6 x
5	5	5	5	5	5	5	5	4	4	4	4	4	4	5	5	5	5	5	5	5	4	4	4	4	4	4	4	4	4	4	4	4	4	Female	Married	Uni	18	52	8	< 30	4-6 x
4	3	3	4	4	3	4	4	3	4	3	3	3	3	4	4	4	4	4	4	5	4	4	3	3	4	3	3	4	4	4	4	3	3	Female	Married	College	14	35	12	< 30	4-6 x
5	5	5	5	5	4	5	4	4	4	4	4	4	4	4	4	5	5	4	4	4	4	4	4	4	4	4	4	4	4	5	4	4	4	Female	Married	Uni	20	41	8	< 30	4-6 x
4	4	4	4	4	4	4	4	4	4	3	3	4	4	4	4	4	4	4	4	4	4	4	4	4	4	4	4	4	4	4	4	4	4	Female	Married	College	5	29	8	< 30	2- <4
4	4	5	5	5	5	4	5	4	5	4	4	4	5	4	4	4	4	4	4	4	4	4	4	4	4	4	4	4	5	4	4	4	4	Female	Married	College	16	39	8	50 - 100	4-6 x
4	4	4	4	4	4	4	3	4	4	4	4	3	3	4	4	4	4	4	4	4	4	4	4	4	4	4	4	4	4	4	4	3	3	Male	Married	Uni	1	40	8	< 30	4-6 x
4	4	4	4	4	4	4	4	4	4	4	4	4	4	4	4	4	4	4	4	4	4	4	4	4	4	4	4	4	4	4	4	4	4	Female	Married	Middle	12	34	8	< 30	4-6 x
4	5	5	5	5	5	5	5	5	5	3	4	4	4	4	4	4	4	4	4	4	4	4	4	4	4	4	4	5	4	4	4	4	4	Female	Married	Uni	8	40	8	30 - <50	4-6 x
5	4	5	5	4	5	4	5	5	5	3	3	3	3	5	5	5	4	4	4	4	4	4	4	4	4	5	5	4	4	5	5	5	4	Female	Notmarried	Middle	4	28	8	50 - 100	4-6 x
4	4	4	4	4	3	3	4	4	4	3	3	4	4	4	4	4	4	4	4	4	5	5	5	5	5	4	3	4	4	5	4	4	3	Male	Notmarried	PostUni	7	28	16	< 30	2- <4
5	5	5	5	5	5	5	5	5	5	4	4	4	4	4	4	4	4	4	4	4	4	4	4	4	4	4	4	4	4	4	4	4	4	Female	Notmarried	College	1	23	15	< 30	> 6
4	4	4	4	4	4	4	4	4	4	2	2	2	4	4	3	4	4	4	4	4	4	4	4	4	4	4	4	5	4	4	4	4	4	Female	Married	Middle	13	52	8	< 30	2- <4
5	5	5	5	5	5	5	5	5	4	3	4	4	4	4	4	4	4	4	4	4	4	4	4	4	4	4	4	4	4	4	4	4	4	Female	Notmarried	College	3	25	8	30 - <50	4-6 x
4	4	5	4	5	4	4	4	4	4	3	3	3	3	4	4	4	5	4	4	4	4	4	4	4	4	4	4	4	4	4	4	4	4	Female	Married	Uni	22	44	8	30 - <50	4-6 x
5	5	5	5	5	4	5	5	5	4	3	4	4	4	4	4	4	5	5	5	4	4	4	4	4	4	4	5	4	5	5	4	4	4	Female	Married	College	6	39	8	< 30	4-6 x
4	5	4	5	5	5	5	4	4	5	5	5	5	4	4	4	5	5	5	5	4	4	4	4	4	4	4	4	4	4	4	4	4	4	Female	Married	Uni	7	29	12	50 - 100	> 6
4	4	5	5	5	4	5	5	4	5	4	4	3	4	4	4	4	4	4	5	4	5	5	4	5	5	4	4	5	4	5	3	5	3	Female	Married	Uni	12	36	9	30 - <50	> 6
4	4	4	4	5	4	4	4	5	5	4	4	4	4	4	4	4	4	4	4	4	4	3	4	4	4	5	4	3	3	3	3	4	4	Female	Married	Middle	9	29	8	< 30	4-6 x
4	4	4	4	4	5	4	4	4	4	4	4	4	4	4	4	4	4	4	4	4	4	4	4	4	4	4	4	4	4	4	4	4	4	Female	Notmarried	College	2	25	8	< 30	4-6 x
5	5	5	5	5	4	4	4	4	4	3	4	4	4	5	5	5	5	5	5	5	4	4	4	4	4	4	4	4	4	5	4	4	4	Female	Married	Uni	6	30	8	< 30	2- <4
4	4	4	4	4	4	4	4	4	4	4	4	4	4	4	4	4	4	4	4	4	4	4	4	4	4	4	4	4	4	4	4	4	4	Female	Married	College	5	27	8	< 30	2- <4
4	4	4	4	4	4	4	4	4	4	4	4	4	4	4	4	4	4	4	4	4	4	4	4	4	4	4	4	4	4	4	4	4	4	Female	Married	College	13	37	8	30 - <50	4-6 x
4	4	4	4	4	4	4	4	4	4	3	4	4	4	3	4	4	4	4	4	4	4	4	4	4	4	4	4	4	4	3	3	3	3	Female	Notmarried	Middle	6	28	12	< 30	> 6
4	4	4	4	5	4	4	4	4	3	3	3	3	4	4	4	4	4	4	4	4	4	4	4	4	4	4	4	4	4	3	4	4	4	Female	Married	College	1	23	8	< 30	2- <4
4	4	4	4	4	4	4	4	4	4	3	4	4	4	4	4	4	4	4	4	4	4	4	4	4	4	4	4	4	4	4	4	4	4	Female	Married	Uni	17	39	12	< 30	4-6 x
4	4	4	4	4	4	4	4	4	4	4	4	4	4	4	4	5	4	4	4	4	4	4	4	4	4	4	4	3	4	4	3	4	4	Female	Married	Uni	20	58	8	30 - <50	4-6 x
3	4	4	4	4	4	4	4	4	4	4	4	4	4	4	4	4	4	4	4	3	3	4	4	4	4	4	4	3	3	3	3	3	4	Female	Married	Uni	20	64	8	30 - <50	4-6 x
4	4	4	4	4	4	4	4	4	4	3	3	3	3	4	4	4	4	4	4	4	4	4	4	4	4	4	4	3	4	4	3	4	3	Female	Notmarried	College	4	25	8	< 30	2- <4
4	4	4	4	4	4	4	4	4	4	4	4	4	4	4	4	4	4	4	4	4	4	4	4	4	4	4	4	4	4	4	4	4	4	Female	Married	Uni	3	42	8	< 30	2- <4
4	4	4	4	4	4	3	4	4	4	2	2	2	2	4	4	4	4	4	4	4	4	3	3	3	2	4	4	3	4	4	3	4	4	Female	Married	Uni	13	42	15	< 30	4-6 x
3	4	4	4	4	4	4	4	4	4	3	4	4	3	3	3	4	4	4	4	4	4	4	3	3	4	4	3	3	4	4	3	3	3	Female	Notmarried	College	4	25	8	< 30	2- <4
5	5	4	4	4	4	4	4	4	4	4	4	4	4	4	4	4	4	4	4	4	4	4	4	4	4	4	5	5	5	5	5	5	5	Male	Married	Uni	10	34	10	50 - 100	4-6 x
4	4	4	4	4	4	4	4	4	4	4	4	4	4	4	4	4	4	4	4	4	4	4	4	4	4	4	4	3	4	3	3	4	4	Female	Married	Uni	12	35	10	30 - <50	> 6
4	4	4	5	5	5	4	4	4	5	4	4	5	5	4	5	5	4	5	5	5	5	5	5	5	5	4	4	4	5	4	4	4	4	Female	Married	PostUni	9	29	8	30 - <50	> 6
4	4	4	4	4	4	4	4	4	4	4	4	4	4	4	4	4	4	4	4	4	4	4	4	4	4	4	4	4	4	4	4	4	4	Female	Notmarried	PostUni	8	31	8	50 - 100	2- <4
4	4	4	4	4	4	4	4	4	4	4	4	4	4	4	4	4	4	4	4	4	4	4	4	4	4	4	4	4	4	3	4	4	4	Female	Married	Middle	12	40	8	50 - 100	> 6
5	5	5	5	5	5	5	5	5	3	5	5	5	5	5	5	5	5	5	5	5	5	5	5	5	5	5	5	5	5	5	5	5	5	Male	Married	Middle	7	40	15	30 - <50	> 6
4	4	4	4	4	4	4	4	4	4	3	3	3	4	4	4	4	4	4	4	4	4	4	4	4	4	4	4	4	4	4	4	4	4	Female	Married	College	8	28	16	< 30	4-6 x
4	4	4	4	4	4	4	4	4	4	4	4	4	4	4	4	4	4	4	4	4	4	4	4	4	4	4	4	4	4	4	4	4	4	Female	Married	Uni	17	40	10	< 30	4-6 x
4	4	4	4	4	4	4	4	4	4	4	4	4	4	4	4	4	4	4	4	4	4	4	4	4	4	4	4	4	4	4	4	4	4	Male	Married	Middle	22	45	8	30 - <50	> 6
4	4	4	4	4	4	4	4	4	4	4	4	4	4	4	4	4	4	4	4	4	4	4	4	4	4	4	4	4	4	4	4	4	4	Female	Married	College	7	37	8	< 30	2- <4
3	4	4	4	4	3	4	4	4	4	2	4	4	4	4	4	2	2	4	4	4	3	3	3	4	4	4	3	4	4	4	4	3	4	Female	Married	Middle	15	38	12	30 - <50	4-6 x
5	5	5	5	5	5	5	5	5	5	5	5	5	5	5	5	5	5	5	5	5	5	5	5	5	5	5	5	5	5	5	3	5	5	Female	Notmarried	College	4	25	8	30 - <50	4-6 x
4	4	5	5	5	5	5	5	5	5	4	4	5	4	5	5	5	5	5	5	5	5	5	5	5	5	5	5	5	5	4	3	5	5	Female	Married	Middle	7	31	6	> 100	> 6
4	4	4	4	4	5	5	5	5	5	4	4	4	4	5	4	4	5	5	4	4	2	4	4	4	4	4	4	4	4	4	4	4	4	Female	Married	Uni	8	41	15	50 - 100	> 6
4	4	4	5	5	4	4	4	5	4	4	4	4	4	5	5	5	5	5	4	5	4	5	5	4	4	5	5	4	5	5	5	5	4	Female	Married	College	16	40	8	< 30	4-6 x
4	4	4	5	5	4	4	4	4	4	3	4	4	4	4	4	4	4	4	4	4	4	4	4	4	4	4	4	4	4	4	4	4	4	Female	Notmarried	Uni	3	27	8	50 - 100	> 6

## Sheet: Test-retest
A11	A12	A21	A22	A41	A42	A51	A52	A31	A32	B11	B12	B21	B22	B31	B32	B41	B42	B51	B52	C11	C12	C21	C22	C31	C32	C41	C42	D31	D32	D41	D42	D51	D52	D61	D62	D71	D72	D11	D12	D21	D22	E21	E22	E31	E32	E41	E42	E51	E52
4	5	4	5	4	5	4	5	4	5	5	5	5	5	5	5	5	5	4	5	4	5	4	5	4	5	4	5	5	5	4	5	4	5	4	5	4	4	4	4	4	4	4	4	4	4	4	4	4	4
4	5	4	5	4	5	4	5	4	5	4	5	4	5	4	5	4	5	5	5	4	4	3	4	3	4	3	4	5	5	4	5	4	5	3	4	3	4	3	4	3	4	4	4	4	4	4	4	4	4
5	5	5	5	5	5	5	5	5	5	5	3	5	5	5	4	5	5	5	5	5	4	5	3	3	3	4	3	4	5	4	5	5	5	4	5	5	5	5	5	5	5	5	5	5	5	5	5	5	5
4	5	4	5	4	5	5	5	4	5	4	4	4	4	4	4	4	5	4	5	4	3	4	3	3	4	3	4	4	4	4	4	4	4	4	4	4	4	4	4	4	4	4	4	4	4	4	4	4	4
4	4	4	4	4	5	4	5	4	4	4	4	4	4	4	4	4	5	5	4	3	3	4	4	4	4	4	4	4	4	4	4	4	4	4	4	4	4	4	4	4	4	5	5	5	5	4	4	4	4
4	4	4	4	4	4	4	4	4	4	4	4	4	4	4	3	4	3	4	4	4	3	4	4	4	4	3	4	4	5	4	5	4	5	4	5	3	4	3	3	4	4	3	5	4	4	4	4	3	3
3	4	4	4	4	4	4	4	4	4	4	4	4	4	4	4	4	4	4	4	4	4	4	4	4	4	4	3	4	4	4	4	3	4	4	4	3	4	3	4	3	4	3	4	3	4	3	3	3	3
4	4	4	5	4	5	4	4	4	3	3	3	4	4	4	4	3	5	5	5	3	3	3	3	3	3	3	3	4	5	4	5	4	5	3	5	3	5	3	4	3	4	5	4	5	4	5	4	4	4
3	4	3	4	4	5	3	5	3	4	3	4	4	4	4	4	4	4	5	5	3	4	3	4	3	4	4	4	4	5	4	5	3	5	4	5	3	4	4	4	4	5	3	3	3	4	3	4	3	3
5	5	5	5	5	5	5	5	4	5	5	5	5	5	5	5	5	5	5	5	4	5	4	5	4	5	4	5	5	5	5	5	5	5	5	5	5	5	5	5	5	5	5	5	5	5	5	5	5	5
5	4	5	4	5	5	5	5	5	5	5	5	5	5	5	4	5	4	4	5	4	4	4	4	3	4	4	5	3	4	3	4	2	2	1	3	2	3	2	3	3	4	4	4	4	4	4	4	4	4
4	4	4	4	4	4	4	4	4	4	4	4	4	4	4	4	4	4	4	4	3	3	4	4	4	4	4	4	4	4	4	4	4	4	4	4	4	4	3	3	4	4	4	4	4	4	4	4	4	4
4	4	4	4	4	5	4	5	4	4	3	3	4	3	3	3	3	4	4	4	2	3	2	3	3	3	3	3	4	4	4	4	4	4	4	4	4	4	3	3	4	4	4	4	4	4	4	4	4	5
4	4	3	3	4	4	4	4	4	4	3	4	3	4	3	4	3	3	4	5	3	3	3	3	3	3	3	3	4	5	4	5	4	5	4	5	3	4	4	4	4	4	4	4	4	4	4	4	4	4
5	4	5	4	5	5	5	5	5	4	5	5	5	4	5	4	5	4	4	4	4	3	5	3	5	4	5	5	5	4	5	5	5	3	5	3	5	5	5	4	5	4	5	3	5	3	5	3	5	4
4	3	3	3	4	4	4	4	4	4	4	4	4	5	4	5	5	5	5	4	3	4	3	4	4	3	2	3	4	4	4	4	4	3	4	3	3	2	3	3	3	3	3	3	3	3	3	3	3	3
4	4	4	4	4	4	4	4	4	4	4	4	4	4	4	4	3	4	4	4	4	4	4	4	4	4	4	4	4	4	4	4	4	4	4	4	3	4	3	4	4	4	4	4	4	4	3	4	3	4
5	5	5	5	4	5	4	5	4	5	4	5	4	5	5	5	5	5	5	5	3	3	4	3	4	3	4	4	4	5	4	5	4	4	4	4	4	4	4	4	4	4	4	3	3	4	3	4	4	4
5	5	5	5	5	5	4	5	5	4	5	5	5	5	5	5	5	5	5	5	4	4	4	4	4	4	4	4	4	5	4	5	5	5	4	5	4	4	4	4	4	4	4	4	4	4	4	4	4	4
3	3	4	3	5	5	5	5	4	4	3	3	3	3	3	3	3	3	4	4	1	3	1	3	1	3	1	3	3	3	3	3	3	3	3	3	3	3	3	3	3	3	4	3	4	3	4	3	3	3
4	5	5	5	4	5	3	3	4	4	3	3	2	3	2	2	2	3	3	3	2	1	2	2	3	3	3	2	3	2	4	4	3	4	4	4	4	4	4	3	4	5	3	2	4	3	4	3	3	3
4	5	4	5	4	5	5	5	4	4	4	4	4	4	4	4	4	5	4	4	4	3	4	4	4	4	4	3	5	4	4	4	4	5	4	4	4	5	3	3	4	4	4	4	4	5	4	4	4	4
3	4	4	4	4	4	3	4	3	4	4	3	4	3	4	3	4	4	4	4	3	3	4	3	4	4	4	4	3	3	4	4	4	4	4	4	3	4	3	3	3	3	3	4	3	4	3	3	3	3
4	4	4	4	4	4	4	4	4	4	3	3	3	2	3	3	4	2	4	4	2	2	2	2	2	2	4	2	4	4	4	3	4	4	4	4	4	3	4	4	4	3	3	4	4	4	3	3	2	2
4	3	4	4	5	5	5	5	4	4	3	2	4	4	4	5	4	4	4	4	2	3	3	3	3	3	2	3	4	5	4	4	4	5	5	5	4	4	5	4	5	4	5	5	5	5	5	5	5	5
4	4	4	4	4	4	4	4	4	4	4	4	4	4	4	4	4	4	4	4	4	4	4	4	4	4	4	4	4	4	4	4	4	4	4	4	4	4	4	4	4	4	4	4	4	4	4	4	4	4
4	4	4	4	5	4	4	4	4	4	4	4	4	4	4	4	4	4	4	3	4	3	4	4	4	4	4	4	4	4	4	4	5	4	4	4	4	4	5	4	5	4	4	4	4	4	4	4	4	4
4	3	4	3	4	4	5	4	4	4	4	4	5	4	4	4	4	4	5	4	3	3	3	3	3	3	5	4	3	3	5	4	5	3	5	4	4	3	3	3	4	3	5	4	5	4	5	4	5	4
5	5	5	5	5	5	5	5	5	5	4	5	5	5	5	5	4	4	5	5	5	5	5	5	5	5	4	5	5	5	5	5	5	5	5	5	5	4	4	5	5	4	5	5	5	5	5	5	5	4
3	3	3	3	3	2	3	3	3	3	3	3	3	3	3	3	3	3	3	3	3	3	3	3	3	3	3	3	3	3	3	3	3	3	3	3	4	3	4	3	4	3	4	3	4	3	4	3	4	3
4	4	4	5	5	5	4	5	4	4	4	5	4	5	4	5	4	4	4	4	4	4	4	4	4	4	4	4	4	4	4	4	4	4	4	4	4	4	4	4	4	4	4	4	4	4	4	4	4	4
3	3	3	3	4	4	4	4	3	3	3	4	3	4	3	4	4	4	4	4	3	3	3	3	3	3	3	3	3	3	3	4	3	3	3	3	3	3	3	3	3	3	3	3	3	3	3	3	3	3
4	5	4	5	4	5	4	5	5	5	4	4	4	4	4	4	3	4	5	4	4	4	4	4	5	4	4	4	4	4	4	4	3	4	3	4	3	4	3	4	4	4	4	4	4	4	4	4	3	4
3	3	4	3	4	4	4	3	4	3	4	4	3	3	3	4	3	2	4	4	3	3	4	2	4	2	3	3	3	4	3	4	3	4	3	4	4	4	4	3	4	4	3	4	3	3	4	4	3	3
5	4	5	4	5	4	5	4	5	4	5	5	5	5	5	4	5	4	5	4	5	4	5	4	5	4	5	4	5	5	5	4	5	4	5	4	5	4	5	4	5	4	5	4	5	4	5	4	5	4
4	4	4	4	4	4	4	4	4	4	4	4	4	4	4	4	4	4	4	4	4	4	4	4	4	4	4	4	4	4	4	4	4	4	4	4	4	4	4	4	4	4	4	4	4	4	4	4	4	4
5	5	5	5	5	5	5	5	5	5	5	5	5	4	1	4	5	4	5	5	4	4	4	4	4	4	4	4	5	5	4	4	4	5	4	4	4	4	4	4	4	4	4	4	5	4	4	4	5	4
4	5	4	5	5	5	4	5	5	5	4	4	4	4	4	4	4	4	5	4	4	3	4	3	4	3	4	3	4	4	4	4	5	3	4	3	4	3	4	3	4	4	4	4	4	3	3	3	4	3
5	4	5	5	5	5	5	5	5	5	4	4	3	3	3	4	4	5	5	5	4	4	4	4	2	4	4	4	5	5	5	5	5	5	4	5	4	4	4	4	4	4	5	5	5	5	5	5	5	5
5	5	5	5	5	5	5	5	5	5	5	5	5	4	5	4	5	4	5	5	5	4	5	4	5	4	5	4	5	5	5	5	5	5	5	5	5	4	5	4	5	5	5	5	5	5	5	4	5	5
4	5	4	5	4	5	4	5	4	5	4	4	4	4	4	4	4	4	4	4	4	4	4	4	4	4	4	4	4	4	4	4	4	4	4	4	4	4	4	4	4	4	4	4	4	4	4	4	4	4
4	5	4	5	4	5	4	5	3	5	4	4	4	4	4	4	4	4	4	4	3	4	4	4	4	4	4	4	4	4	4	4	4	4	4	5	4	4	4	5	4	5	4	4	4	4	4	5	4	5
3	4	4	4	4	3	4	4	4	4	4	3	4	3	4	3	4	4	5	4	4	4	5	4	5	3	5	3	4	3	4	3	4	4	4	4	4	4	4	3	4	3	2	3	2	3	3	4	3	3
3	1	3	1	4	1	4	1	4	1	3	1	3	1	3	1	4	1	4	1	3	1	3	1	3	1	3	1	3	1	3	1	2	1	2	1	3	1	1	1	3	1	3	5	3	5	4	5	4	5
4	4	5	3	4	1	4	1	4	4	3	4	4	4	4	5	4	4	4	5	3	2	3	3	3	4	3	3	4	4	5	3	4	3	4	3	3	4	3	3	3	3	4	3	4	3	4	4	3	4
3	4	3	4	4	5	4	5	4	5	3	4	4	4	4	4	4	4	4	5	4	3	3	4	4	4	4	4	4	4	4	4	4	4	4	4	3	4	3	4	3	4	4	4	4	4	3	4	4	4
4	4	4	4	4	5	4	5	4	5	4	4	4	4	4	4	4	4	4	4	4	4	4	4	4	4	4	3	4	5	4	4	4	4	4	4	4	4	4	5	4	4	4	4	4	4	4	4	4	4
4	4	4	4	4	4	4	4	4	4	4	4	4	4	4	4	4	4	4	4	3	3	3	3	3	4	4	4	4	4	4	4	4	4	4	4	4	4	4	4	4	4	4	4	4	4	4	4	4	4
5	4	5	4	4	4	4	4	4	4	4	4	4	4	4	4	4	4	4	4	4	4	4	4	4	4	4	4	4	4	4	4	4	4	4	4	4	4	4	4	4	4	5	4	5	4	5	4	4	4
4	4	4	4	4	4	4	4	4	4	4	4	4	4	4	4	4	4	4	4	3	3	4	3	4	3	4	4	4	4	4	4	4	4	4	4	4	4	4	4	4	4	4	4	4	4	4	4	4	4
4	4	3	3	4	4	4	4	4	3	3	3	4	4	4	4	4	3	4	4	3	3	3	3	3	3	4	3	4	4	4	4	4	4	4	4	4	5	3	4	3	4	3	4	4	3	3	3	4	4
4	4	4	4	5	5	4	5	5	5	5	5	4	4	4	5	5	4	4	5	4	4	4	4	4	4	4	5	4	4	4	4	4	4	4	4	5	4	4	4	4	4	4	4	4	4	4	4	4	4
4	4	4	4	4	4	4	4	4	4	4	4	4	4	4	4	4	4	4	4	4	4	4	4	4	4	4	4	4	4	4	4	4	4	4	4	4	4	4	4	4	4	4	4	4	4	4	4	4	4
5	5	5	5	5	5	5	5	5	5	5	5	5	5	5	4	5	4	5	5	5	5	5	5	5	5	5	5	5	5	5	5	5	5	5	5	5	5	5	5	5	5	5	5	5	5	5	5	5	5
4	4	4	4	4	4	4	4	4	4	4	4	4	4	4	4	4	4	4	4	4	3	4	4	4	4	4	4	4	4	4	4	4	4	4	3	4	4	4	4	4	4	4	4	4	4	4	4	4	4
4	4	4	4	4	4	5	4	4	4	5	3	5	4	5	3	5	3	4	4	4	3	4	3	4	4	4	3	4	4	4	3	5	3	4	4	5	3	4	3	4	4	4	3	3	4	4	3	4	3
4	4	4	5	4	5	4	4	4	4	4	5	4	4	4	4	4	5	4	4	4	5	4	4	4	4	4	3	4	4	4	4	4	4	4	3	4	3	4	3	5	4	4	4	4	4	3	3	3	3
4	4	5	5	4	4	3	2	4	3	4	4	4	4	4	4	4	4	4	4	4	4	4	4	4	3	4	3	3	3	4	3	4	4	3	4	4	4	3	3	3	4	4	4	4	3	3	4	4	4
4	3	4	4	4	4	4	4	4	4	4	4	4	4	4	4	4	4	4	4	4	3	4	4	4	4	4	4	4	4	4	4	4	4	4	4	4	4	4	4	4	4	4	4	4	4	4	4	4	4
4	5	4	5	4	5	4	5	3	3	4	4	4	5	5	5	3	3	4	4	4	4	4	5	4	4	3	5	4	3	5	5	3	5	4	4	4	5	3	3	3	4	3	3	3	5	4	3	3	5
4	4	4	5	4	4	4	4	4	4	4	5	4	5	5	5	5	5	4	5	4	4	4	4	4	3	3	3	4	4	4	4	4	4	4	4	4	4	4	4	4	4	4	4	4	4	4	4	4	4
4	4	4	5	4	5	4	4	3	3	4	4	4	4	4	4	4	4	5	4	4	4	4	4	3	4	4	4	5	5	4	5	4	5	5	4	5	4	3	4	4	4	5	5	5	5	5	5	4	5
[truncated: 18 more columns]
